# Supplementary material for: Cystic Fibrosis Defective Response to Infection Involves Autophagy and Lipid Metabolism
Source: Cells. 2020 Aug 6;9(8):1845. doi: 10.3390/cells9081845 (PMC7463682; doi:10.3390/cells9081845)
Supplement: Supplementary file 1 [file cells-09-01845-s001.zip]

Archive with 2 entries (2 files):
- Mingione_et_al_Supplementary_Figure 1.pdf
- Mingione_et_al_Supplementary_Table1.pdf
